# Supplementary material for: Expansion and Functional Divergence of AP2 Group Genes in Spermatophytes Determined by Molecular Evolution and Arabidopsis Mutant Analysis
Source: Front Plant Sci. 2016 Sep 20;7:1383. doi: 10.3389/fpls.2016.01383 (PMC5029118; doi:10.3389/fpls.2016.01383)
Supplement: Data Sheet 1 — The List of AP2 Group Genes in this Article. [file DataSheet1.XLSX]

## Sheet: sheet 1
Data sheet 1: The List of AP2 group genes in this article.
No.	Gene Name	Protein NCBI ID	CDS NCBI ID	Species	Family
1	AdAP2	AER60526	AER60526	Actinidia deliciosa	Actinidiaceae
2	AmtAP2	-	-	Amborella trichopoda	Amborellaceae
3	BpAP2	AEL29576	JN247408	Betula platyphylla	Betulaceae
4	AlAP2	XP_002866964	XM_002866918	Arabidopsis lyrata	Brassicaceae
5	AlTOE1	XP_002880997	XM_002880951
6	AlTOE2	XP_002862955	XM_002862909
7	AlTOE3	XP_002865021	XM_002864975
8	AlSMZ	XP_002878010	XM_002877964
9	AlSNZ	XP_002881639	XM_002881593
10	AtAP2	NP_195410	NM_119856	Arabidopsis thaliana
11	AtTOE1	NP_001189625	NM_001202696
12	AtTOE2	NP_200820	NM_125405
13	AtTOE3	NP_201519	NM_126118
14	AtSMZ	NP_191059	NM_115356
15	AtSNZ	NP_850313	NM_179982
16	AaAP2	AGN30554	KC831439	Arabis alpina
17	BnAP2	ADU04499	HQ637468	Brassica napus
18	BrAP2	AGB51147	JX041886	Brassica rapa
19	BrTOE1	-	-
20	BrTOE2	-	-
21	BrTOE3	-	-
22	BrSMZ	-	-
23	CrAP2	EOA16643	KB870811	Capsella rubella
24	CrTOE1	EOA29120	KB870808
25	CrTOE2	EOA13262	KB870812
26	CrTOE3	EOA13602	KB870812
27	CrSMZ	EOA25213	KB870809
28	CrSNZ	EOA27476	KB870808
29	LaAP2	AGI62073	JX674031	Lepidium appelianum
30	ThAP2	BAJ33685	AK352599	Thellungiella halophila
31	ThTOE1	-	-
32	ThTOE2	BAJ34032	AK352946
33	ThTOE3	-	-
34	ThSMZ	-	-
35	CpAP2	-	-	Carica papaya	Caricaceae
36	CpTOE1	-	-
37	CyrAP2L	BAE48512	AB195242	Cycas revoluta	Cycadaceae
38	JcAP2	BAJ53193	AP011968	Jatropha curcas	Euphorbiaceae
39	RcAP2	XP_002534399	XM_002534353	Ricinus communis
40	RcTOE1	XP_002530247	XM_002530201
41	MeAP2	-	-	Manihot esculenta
42	MeTOE1	-	-	Manihot esculenta
43	CaAP2	XP_004509117	XM_004509060	Cicer arietinum	Fabaceae
44	GmAP2	XP_003517312	XM_003517264	Glycine max
45	GmTOE1	XP_003540753	XM_003540705
46	LjAP2	-	-	Lotus japonicus
47	LjTOE1	-	-
48	MtAP2	XP_003611692	XM_003611644	Medicago truncatula
49	MtTOE1	XP_003606515	XM_003606467
50	PvAP2	-	-	Phaseolus vulgaris
51	PvTOE1	-	-
52	PsAP2	AF325506_1	AF325506	Pisum sativum
53	GibAP2L	BAE48514	AB195244	Ginkgo biloba	Ginkgoaceae
54	GpTOE1	BAE48516	AB195246	Gnetum parvifolium	Gnetaceae
55	GrAP2	-	-	Gossypium raimondii	Malvaceae
56	GrTOE1	-	-
57	EgAP2	-	-	Eucalyptus grandis	Myrtaceae
58	EgTOE1	-	-
59	NhTOE1	BAN08521	AB495344	Nymphaea hybrid cultivar	Nymphaeaceae
60	LamAP2La	ABM26974	DQ988340	Larix × marschlinsii	Pinaceae
61	LamAP2Lb	ABM26976	DQ988341
62	PiaAP2La	AAG32659	AF253971	Picea abies
63	PiaAP2Lb	AF253970_1	AF253970
64	PisAP2L	ABR16615	EF676730	Picea sitchensis
65	PitAP2La	BAD16604	AB101587	Pinus thunbergii
66	PitAP2Lb	BAD16603	AB101586
67	AesAP2	BAN05575	AB774246	Aegilops speltoides	Poaceae
68	AetAP2	BAN05574	AB774245	Aegilops tauschii
69	BdAP2	XP_003580693	XM_003580645.1	Brachypodium distachyon
70	BdTOE1	XP_003569031	XM_003568983
71	HvAP2	ACY29532	GQ403050	Hordeum vulgare
72	OsAP2	CAE01667	AL606635	Oryza sativa
73	OsTOE1	AAW78371	AY685117
74	SiAP2	XP_004977036	XM_004976979	Setaria italica
75	SiTOE1	XP_004960335	XM_004960278
76	SbAP2	XP_002447220	XM_002447175	Sorghum bicolor
77	SbTOE1	XP_002440503	XM_002440458
78	TtAP2	BAN05590	AB774261	Triticum turanicum
79	ZmAP2	NP_001146809	NM_001153337	Zea mays
80	ZmTOE1	AFW82784	CM000784
81	FvAP2	XP_004288014	XM_004287966	Fragaria vesca	Rosaceae
82	FvTOE1	XP_004295997	XM_004295949
83	MdAP2	AF332215_1	AF332215	Malus × domestica
84	MdTOE1	-	-
85	PpAP2	EMJ09203	KB639090	Prunus persica
86	PpTOE1	EMJ06342	KB639090
87	CcAP2	-	-	Citrus clementina	Rutaceae
88	CcTOE1	-	-
89	CsAP2	-	-	Citrus sinensis
90	CsTOE1	-	-
91	CtAP2	ACG63707	EU883665	Citrus trifoliata
92	PtAP2	XP_002310715	XM_002310679	Populus trichocarpa	Salicaceae
93	PtTOE1	XP_002326164	XM_002326128
94	AnmAP2	AAO52746	AY223518	Antirrhinum majus	Scrophulariaceae
95	MgAP2	-	-	Mimulus guttatus
96	PhAP2	AF132001_1	AF132001	Petunia × hybrida	Solanaceae
97	SlAP2	NP_001234452	NM_001247523	Solanum lycopersicum
98	SlTOE1	NP_001233891	NM_001246962
99	StAP2	-	-	Solanum tuberosum
100	StTOE1	-	-
101	TcAP2	EOX91494	CM001879	Theobroma cacao	Sterculiaceae
102	TcTOE1	EOY34265	CM001887
103	CasAP2	AFK29251	JQ398741	Camellia sinensis	Theaceae
104	VvAP2	CBI21387	FN595233	Vitis vinifera	Vitaceae
105	VvTOE1	CBI16240	FN594951
“—” means the sequences were searched in the phytozome website (http://www.phytozome.org).
