# Supplementary material for: Expansion and Functional Divergence of AP2 Group Genes in Spermatophytes Determined by Molecular Evolution and Arabidopsis Mutant Analysis
Source: Front Plant Sci. 2016 Sep 20;7:1383. doi: 10.3389/fpls.2016.01383 (PMC5029118; doi:10.3389/fpls.2016.01383)
Supplement: Data Sheet 2 — Branch Model Test for Each Clade Genes. [file DataSheet2.XLSX]

## Sheet: Sheet 2
Data sheet 2: Branch model test for each clade genes.
Clade	dN/dS	InL		2Δl	P-value
	(one-ratio)	one-ratio	free-ratio
All genes	0.2794	-87829.5	-87409.5	839.894	0
AP2	0.2083	-32964.4	-32817.7	293.515	0
AP2L	0.2897	-11930.6	-11898.8	63.6756	0
TOE1	0.271	-31052.6	-30975.8	153.613	0
TOE2	0.27815	-3424.81	-3421.39	6.8273	0.145
TOE3	0.22502	-2272	-2268.61	6.7686	0.1486
SMZSNZ	0.25261	-3411.79	-3405.99	11.5938	0.115
The single dN/dS value (average over all sites) for each clade was obtained by M0 model (one-ratio model); lnL: the log-likelihood difference between the two models; 2Δl: twice the log-likelihood difference between the two models; In all AP2 group genes, AP2 clade, AP2L clade and TOE1 clade, the free-ratio model is favored (P<0.05), suggesting that there are variable selective pressures.
