# Supplementary material for: Expansion and Functional Divergence of AP2 Group Genes in Spermatophytes Determined by Molecular Evolution and Arabidopsis Mutant Analysis
Source: Front Plant Sci. 2016 Sep 20;7:1383. doi: 10.3389/fpls.2016.01383 (PMC5029118; doi:10.3389/fpls.2016.01383)
Supplement: Data Sheet 3 — Likelihood Values and Parameter Estimates for AP2s, TOE1s, TOE3s, TOE2s, and SMZSNZs in Brassicaceae. [file DataSheet3.XLSX]

## Sheet: Sheet 3
Data sheet 3: Likelihood values and parameter estimates for AP2s, TOE1s, TOE3s, TOE2s and SMZSNZs in Brassicaceae
Gene	Model code	InL	dN/dS	Estimates of parameters	2Δl	Positive selection
AP2s	M0 (one-ratio)	-2965.18	0.1488	ω = 0.14878	23.03844 (P=0.0183)	None
	M3 (discrete)	-2953.66	0.1645	p0 = 0.5033, p1 = 0.3059 (p2 = 0.0881), ω0 = 0.0799, ω1 = 0.0799 ω2 = 1.0402		327D 354S
	M1a (NearlyNeutral)	-2953.66	0.1637	p0 = 0.9073 (p1 = 0.0927)	0.00697 (P=0.9965)	Not allowed
	M2a (PositiveSelection)	-2953.66	0.1645	p0 = 0.9119, p1 = 0.0000 (p2 = 0.0881),ω0 = 0.0799, ω1 = 1.0000 ω2 =1.4021		None
	M7 (beta)	-2954.33	0.1599	p = 0.2275 , q = 1.1724	1.31937 (P=0.5170)	Not allowed
	M8 (beta&ω)	-2953.67	0.1645	p0 = 0.9142 (p1 = 0.0858)		None
				p = 8.8181, q =99.0000, ω = 1.0497
TOE1s	M0 (one-ratio)	-3211.52	0.1027	ω = 0.1027	40.41337 (P=0.0025)	None
	M3 (discrete)	-3191.31	0.121	p0 = 0.6158, p1 = 0.3676 (p2 = 0.0166), ω0 = 0.0000, ω1 = 0.2388 ω2 = 1.9977		105I
	M1a (NearlyNeutral)	-3191.96	0.1217	p0 = 0.9283 (p1 = 0.0717)	1.36758 (P=0.0505)	Not allowed
	M2a (PositiveSelection)	-3191.28	3.7518	p0 = 0.9316, p1 = 0.0648 (p2 = 0.0036),ω0 = 0.0566, ω1 = 1.0000 ω2 = 998.998		None
	M7 (beta)	-3192.46	0.2815	p = 0.1735 , q = 1.2896	2.1103 (P=0.3481)	Not allowed
	M8 (beta&ω)	-3191.4	0.2815	p0 = 0.9866 (p1 = 0.0134)		None
				p = 0.2788, q = 2.5619, ω = 2.1210
TOE3s	M0 (one-ratio)	-2272	0.225	ω = 0.2250	56.3588 (P=0.0000)	Not allowed
	M3 (discrete)	-2243.82	0.2682	p0 = 0.6442, p1 = 0.0030 (p2 = 0.3528), ω0 = 0.0000, ω1 = 0.7538 ω2 = 0.7538		None
	M1a (NearlyNeutral)	-2244.35	0.2971	p0 = 0.7246 (p1 = 0.2754)	NA	Not allowed
	M2a (PositiveSelection)	-2244.35	0.2971	p0 = 0.7246, p1 = 0.2279 (p2 = 0.0475),ω0 = 0.0299, ω1 = 1.0000 ω2 = 1.0000		None
	M7 (beta)	-2244.08	0.2815	p = 0.0731 , q = 0.1867	NA	Not allowed
	M8 (beta&ω)	-2244.08	0.2815	p0 = 0.9999 (p1 = 0.0001)		None
				p = 0.0731, q = 0.1867 ω = 1.0000
TOE2s	M0 (one-ratio)	-3424.81	0.2782	ω = 0.2782	53.68949 (P=0.0000)	None
	M3 (discrete)	-3397.96	0.3179	p0 = 0.0071, p1 = 0.7664 (p2 = 0.2265), ω0 = 0.0753, ω1 = 0.0753 ω2 = 1.1469		11T 14K 17S 64E 66E 69R 72V 85M 98T 233A 253C 305N 312T 321A 322A 342A 359L 374G 384V 390P 414H 421V 423L 425Q 437Q 440L
	M1a (NearlyNeutral)	-3398.07	0.3083	p0 = 0.7335 (p1 = 0.2665)	0.21269 (P=0.8991)	Not allowed
	M2a (PositiveSelection)	-3397.96	0.3179	p0 = 0.7736, p1 = 0.0000 (p2 = 0.2264),ω0 = 0.0753, ω1 = 1.0000 ω2 = 1.14685		None
	M7 (beta)	-3398.43	0.3346	p = 0.0946 , q = 0.2128	0.923051 (P=0.6303)	Not allowed
	M8 (beta&ω)	-3397.97	0.3491	p0 = 0.7750 (p1 = 0.2250)		None
				p = 8.2447, q = 99.0000, ω = 1.1493
SMZSNZs	M0 (one-ratio)	-3362.91	0.2526	ω = 0.2526	5.95046 (P=0.0510)	None
	M3 (discrete)	-3359.93	0.2927	p0 = 0.4848, p1 = 0.2344 (p2 = 0.2808), ω0 = 0.0156, ω1 = 0.2670 ω2 = 0.7926		None
	M1a (NearlyNeutral)	-3362.91	0.3538	p0 = 0.6958 (p1 = 0.3042)	NA	Not allowed
	M2a (PositiveSelection)	-3362.91	0.3538	p0 = 0.6958, p1 = 0.2515 (p2 = 0.0527),ω0 = 0.0712, ω1 = 1.0000 ω2 = 1.0000		None
	M7 (beta)	-3359.98	0.2958	p = 0.2425 , q = 0.5772	NA	Not allowed
	M8 (beta&ω)	-3359.98	0.2958	p0 = 0.9999 (p1 = 0.0001)		None
				p = 0.2425, q = 0.5772, ω = 1.0000
All AP2 group genes in Brassicaceae	M0 (one-ratio)	-7359.14	0.1461	ω = 0.1461	626.268071 (P=0.0000)	None
	M3 (discrete)	-7046.01	0.1763	p0 = 0.4790, p1 = 0.2894 (p2 = 0.2317), ω0 = 0.0117, ω1 = 0.1462 ω2 = 0.5541		None
	M1a (NearlyNeutral)	-7136.16	0.3211	p0 = 0.7282 (p1 = 0.2716)	NA	Not allowed
	M2a (PositiveSelection)	-7136.16	0.3211	p0 = 0.7282, p1 = 0.2718 (p2 = 0.0000),ω0 = 0.0676, ω1 = 1.0000 ω2 = 30.2216		None
	M7 (beta)	-29004.4	0.3346	p = 0.3223 , q = 1.4901	NA	Not allowed
	M8 (beta&ω)	-29001.3	0.3491	p0 = 0.9999 (p1 = 0.0001)		None
				p = 0.3223, q = 1.4901, ω = 3.4951
lnL: the log-likelihood difference between the two models; 2Δl: twice the log-likelihood difference between the two models. The values in parentheses represent the significant level of 0.01 with a χ2 distribution at d.f. = 4 (M0 vs. M3) or 2 (M1a vs. M2a and M7 vs. M8). The amino acid sequences of AtAP2, AtTOE1, AtTOE3, AtTOE2, AtSMZ and AtAP2 were sequentially used as the sequences reference, re…
